# Supplementary material for: Photodynamic therapy combined with anti-vascular endothelial growth factor therapy for pachychoroid neovasculopathy
Source: PLoS One. 2021 Mar 23;16(3):e0248760. doi: 10.1371/journal.pone.0248760 (PMC7987186; doi:10.1371/journal.pone.0248760)
Supplement: S1 Data — (XLSX) [file pone.0248760.s001.xlsx]

## Sheet: グラフ採用全体
polypoidal lesion	recurrence	number of retreatment PDT	intravitreal antiVEGFinjection
+	0	0	0
+	1	1	1
+	0	0	0
+	0	0	0
+	1	0	7
+	0	0	0
+	1	1	6
+	0	0	0
+	1	0	2
+	0	0	0
+	0	0	0
+	1	0	2
+	0	0	0
+	0	0	0
+	0	0	0
+	0	0	0
+	1	1	6
+	1	1	4
+	0	0	0
+	1	0	5
+	1	0	2
+	0	0	0
-	0	0	0
-	0	0	0
-	1	0	2
-	0	0	0
-	0	0	0
-	0	0	0
-	0	0	0
-	0	0	0
-	0	0	0
-	0	0	0
-	0	0	0
-	0	0	0
-	0	0	0
-	0	0	0
-	0	0	0
-	0	0	0
-	0	0	0
-	0	0	0
-	0	0	0
-	0	0	0
